# Supplementary material for: Thickness and Wavelength Optimizations of a High-Performance SPR Sensor Employing a Silver Layer and Black Phosphorus in Principal Directions
Source: Nanomaterials (Basel). 2025 May 24;15(11):790. doi: 10.3390/nano15110790 (PMC12157747; doi:10.3390/nano15110790)
Supplement: Supplementary file 1 [file nanomaterials-15-00790-s001.zip]

Archive with 1 entries (1 files):
- nanomaterials-3637225-supplementary.pdf
